# Supplementary material for: HLA-E and Its Soluble Form as Indicators of a Sex-Specific Immune Response in Patients with Oral Squamous Cell Carcinoma
Source: Int J Mol Sci. 2023 Nov 24;24(23):16699. doi: 10.3390/ijms242316699 (PMC10706335; doi:10.3390/ijms242316699)
Supplement: Supplementary file 1 [file ijms-24-16699-s001.zip]

Archive with 1 entries (1 files):
- ijms-2707947-supplementary.pdf
